# Supplementary material for: Automatic generation of objective footprint outlines
Source: PeerJ. 2019 Jun 27;7:e7203. doi: 10.7717/peerj.7203 (PMC6599673; doi:10.7717/peerj.7203)
Supplement: File S1 [file peerj-07-7203-s001.zip]

Archive with 1 entries (1 files):
- oboutlineV3.R
