# Supplementary material for: Automatic generation of objective footprint outlines
Source: PeerJ. 2019 Jun 27;7:e7203. doi: 10.7717/peerj.7203 (PMC6599673; doi:10.7717/peerj.7203)
Supplement: File S1 [file peerj-07-7203-s001.zip › oboutlineV3.R]

#Objective Footprint Outline Tool v. 3
#Jens N. Lallensack, 2019

#### Readme ####
# Run program with:
# Rscript oboutlineV3.R filename.ply
# Parameters: Two optional parameters may be defined directly from the command line:
# 1: type – set to TRIDACTYL to enable automatic landmark placement
# 2: multi – if the footprint consists of multiple separate impression, multi defines the number of impressions to be included.
# Examples:
# Rscript oboutlineV3.R filename.ply TRIDACTYL
# Rscript oboutlineV3.R filename.ply GENERIC 3

# Additional parameters (ContsInner, ContsOuter) may be changed below (requires saving of this file).

# The input 3D-model should be cropped so that the footprint is filling most of the model.
# The 3D-model can have any orientation; orienting to the horizontal plane will be done automatically by the script.
# If the footprint is a natural cast, the resulting images needs to be mirror-inverted.
# Output files will be written to the directory containing the model file.

args <- commandArgs(trailingOnly=TRUE)

#Additional parameters:
ContsInner <- 1  #Lower values will decrease the number of inner (lower) contours to be considered, while higher values will increase the number.
ContsOuter <- 1 #Lower values will decrease the number of outer (upper) contours to be considered, while higher values will increase the number.

filename <- unlist(strsplit(args[1],".",fixed=TRUE))
filename <- filename[1]

oboutline <- function(x,ContsInner,ContsOuter,type,multi){
  a <<- TRUE #change to FALSE if model should not be oriented automatically
  multi <- as.numeric(multi)
  #loading packages, and install if missing
  using <- function(...) {
    libs <- unlist(list(...))
    req <- unlist(lapply(libs,require,character.only=TRUE))
    need <- libs[req==FALSE]
    if(length(need) > 0) { 
      install.packages(need)
      lapply(need,require,character.only=TRUE)
    }
  }
  
  suppressPackageStartupMessages(using("Momocs","Rvcg","contoureR","rlist","spdep","tools","SDMTools","shapes","CircStats","rgeos","sp","circular"))
  
  start_time <- Sys.time()	#for benchmark
  n <- 500  #number of points per contoure
  print("Importing and orientating mesh …")
  mesh <- meshimport(x,a)
  print("Extracting contours …")
  conts <- getContourLines(mesh, nlevels=30)		#Compute 30 equally spaced contour lines. Returns dataframe
  #where conts$LID is the contour level, and conts$GID the individual contour
  conts <<- conts
  print("Filtering contours …")
  cleaned <- trackclean(conts)
  for(i in 1:(length(cleaned)-1)){   #remove contours outside of the stack
    inpoly <- pnt.in.poly(matrix(cleaned[[i]][1,],ncol=2),cleaned[[i+1]])
    if(inpoly[,3] == 0){cleaned[(i+1):length(cleaned)] <- NULL; break}
  }
  
  cleaned <<- cleaned
  
  errorwrapper <- function(cleaned,ContsInner,ContsOuter){
    filtered <- filtcont(cleaned,ContsInner,ContsOuter)
    ncont <- length(filtered)
    filtered <<- filtered
    print(c("Number of selected contours:",ncont))
    sampled <- samplepoints(filtered,n=500)
    if(ncont == 1){ifsinglecont(sampled,type,multi); singlecont <<- TRUE}else{singlecont <<- FALSE}
    
    print("Calculating distances between points …")
    outerproduct <- distOuter(sampled[[1]],sampled[[length(sampled)]])
    starting <<- startingpoint(sampled,outerproduct)
    outerproduct <- distOuter(starting[[1]],starting[[length(starting)]])
    
    print("Finding bottleneck points …")
    mdist <<- corresponding(starting,outerproduct)
    print("Align contours to make points homologous …")
    if(ncont == 2){
      homologous <- ContourAlign(starting[[1]],starting[[2]],mdist)
      homologous <- list(homologous[,1:2],homologous[,3:4])
    }else{
      homologous <<- ContourAlignStack(starting,mdist,outerproduct)}
  }  
  
  try({
    homologous <- errorwrapper(cleaned,ContsInner,ContsOuter)
  })
  if(exists("homologous") == FALSE){ifsinglecont(starting,type,multi)}
  
  print("Calculate median shape …")
  medianshape <- mshape(homologous,median)
  meanshape <- mshape(homologous,mean)
  print("Tracing steepest slope …")
  obslopeA <<- slope(homologous,medianshape)
  angle <- rotangleNew(obslopeA)
  angle <<- angle
  obslope <<- Rotation(obslopeA,angle)
  starting <- lapply(starting,function(x){Rotation(x,angle)})
  cleanedR <- lapply(cleaned,function(x){Rotation(x,angle)})
  medianshape <- Rotation(medianshape,angle)
  meanshape <- Rotation(meanshape,angle)
  write.csv(obslope,file=paste0(filename,"-obslope",".csv"))
  
  if(type=="TRIDACTYL" & multi == 1){
    try({
      print("Finding landmarks for tridactyl footprint …")
      landmarks <- tridactylLandmarks(obslope)
      obslope <- obslopeR
      obslopeT <<- obslope
      angle2 <- d3rotangle
      starting <- lapply(starting,function(x){Rotation(x,angle2)})
      cleanedR <- lapply(cleanedR,function(x){Rotation(x,angle2)})
      medianshape <- Rotation(medianshape,angle2)
      meanshape <- Rotation(meanshape,angle2)
      outlineMean <<- resampmeanshape(obslopeR,landmarks)
      
      #par(pty="s")
      svg(paste0(filename,"-landmarks",".svg"))
      area <- rbind(cleanedR[[length(cleanedR)]],cleanedR[[length(cleanedR)-1]],cleanedR[[length(cleanedR)-2]]) #set plot area
      plot(area,type="l",asp=1,col="white")
      sapply(cleanedR,lines)
      lines(obslope,col="red",lwd=4)
      segments(intDigitL[1,1],intDigitL[1,2],intDigitL[nrow(intDigitL),1],intDigitL[nrow(intDigitL),2],lwd=3,col="green3")
      segments(intDigitR[1,1],intDigitR[1,2],intDigitR[nrow(intDigitR),1],intDigitR[nrow(intDigitR),2],lwd=3,col="green3")
      segments(intDigitR[1,1],intDigitR[1,2],intDigitR[nrow(intDigitR),1],intDigitR[nrow(intDigitR),2],lwd=3,col="green3")
      segments(intDigit3[1,1],intDigit3[1,2],intDigit3[nrow(intDigit3),1],intDigit3[nrow(intDigit3),2],lwd=3,col="green3")
      points(landmarks,pch=4,lwd=3,col="blue")
      dev.off()
    })
  } 
  
  if(multi > 1){
    print("Calculating multiple impressions …")
    multipleimpressions <- addmultiple(conts,filtered,cleaned,multi,ContsInner,ContsOuter)
  }else{
    plotf(starting,cleanedR,mdist,medianshape,meanshape,obslope)
  }
  end_time <- Sys.time()	#for benchmark
  print("Done. Processing time:")
  end_time - start_time	#time difference processing time
}

equiOld <- function(x,n){
  rownames(x) <- NULL	#workaround to avoid warnings of funktion sp for duplicate row names
  equis <- spsample(SpatialLines(list(Lines(Line(x),ID=1))), n=n, "regular")@coords
  rownames(equis) <- 1:nrow(equis)
  return(equis)
}

#Calculates equidistant points for a single polyline
# x: Single polyline
# n: desired number of points per contour
equi <- function(x,n){
  #calculate chord length of contour
  x <- as.matrix(x)
  if(nrow(x) > 2){
    xA <- x[2:nrow(x),]
    xB <- cbind(x[-nrow(x),],xA)
    distsO <- apply(xB,1,function(g){ed(g[1:2],g[3:4])})
    chordlength <- sum(distsO)
    seglengthNEW <- chordlength/n  #new distance between segments
  }else{
    if(nrow(x) == 2){
      dist <- ed(x[1,],x[2,])
      seglengthNEW <- dist/n
    }else{
      print("error: polyline consists only of no or a single point"); break
    }}
  newco <- function(a,b,d){
    #a: coord 1, b: coord 2, d: distance along segment
    hyp <- ed(a,b)
    diffx <- (a[1]-b[1])
    diffy <- (a[2]-b[2])
    f <- ((diffx/hyp)*d)*-1
    c <- sqrt(d^2-f^2)
    if(a[2] > b[2]){c <- c*-1}
    CoNew <- c(a[1]+f,a[2]+c)
    return(CoNew)
  }
  eqt <- matrix(x[1,],nrow=1) #equi-table containing the new equidistant coordinates
  c <- 1; deltadist <- 0
  for (i in 1:(nrow(x)-1)) {
    if(i == c & nrow(eqt) < n){
      c <- i
      dist1 <- deltadist+ed(x[i,],x[i+1,])
      if(dist1 > seglengthNEW){
        whilecount <- 1
        while (dist1 > seglengthNEW) {
          if(whilecount == 1){
            coor <- newco(x[i,],x[i+1,],seglengthNEW-deltadist)
            eqt <- rbind(eqt,coor)
            dist1 <- ed(eqt[nrow(eqt),],x[i+1,])
            deltadist <- dist1
          }
          if(dist1 > seglengthNEW) {
            coor <- newco(eqt[nrow(eqt),],x[i+1,],seglengthNEW)
            eqt <- rbind(eqt,coor)
            dist1 <- ed(eqt[nrow(eqt),],x[i+1,])
            deltadist <- dist1
            whilecount <- whilecount+1
          }
        }
        c <- c+1
      }else{
        while (dist1 < seglengthNEW) {
          c <- c+1
          dist1 <- dist1+ed(x[c,],x[c+1,])
        }
        p <- dist1 - seglengthNEW
        z <- ed(x[c,],x[c+1,])
        h <- z - p
        coor <- newco(x[c,],x[c+1,],h)
        eqt <- rbind(eqt,coor)
        c <- c+1
        deltadist <- ed(eqt[nrow(eqt),],x[c,])
        while(deltadist >= seglengthNEW){
          coor <- newco(eqt[nrow(eqt),],x[c,],seglengthNEW)
          eqt <- rbind(eqt,coor)
          deltadist <- ed(eqt[nrow(eqt),],x[c,])
        }
      }
    }
  }
  if(nrow(eqt) > n){eqt <- eqt[-nrow(eqt),]}
  rownames(eqt) <- 1:nrow(eqt)
  return(eqt)
}

rad2deg <- function(rad) {(rad * 180) / (pi)}
deg2rad <- function(deg) {(deg * pi) / (180)}

alpha <- function(a,b,c){
  acos((-0.5*a^2+0.5*b^2+0.5*c^2)/(b*c))
}

beta <- function(a,b,c){
  acos((0.5*a^2-0.5*b^2+0.5*c^2)/(a*c))
}

tridactylLandmarks <- function(x){
  
  n <- nrow(x)
  npointsObslope <<- n
  d3tip <- which(x[,2] == max(x[,2]))
  x <- startingsingle(x,d3tip)
  dimnames(x) <- list(1:nrow(x),letters[24:25])
  
  d3 <- x[1,]
  
  cropmargin <- round(n*0.08)
  xcrop <- x[cropmargin:(n-cropmargin),]
  onequarterright <- max(xcrop[,1])/2
  xpos <- xcrop[xcrop[,1] > onequarterright,]
  maxright <- apply(xpos,1,sum)
  digitrighttip <- which(maxright == max(maxright))
  dRwhich <- as.integer(names(digitrighttip))
  dR <- x[dRwhich,]
  
  onequarterleft <- min(xcrop[,1]/2)
  xneg <- xcrop[xcrop[,1] < onequarterleft,]
  xnega <- xneg
  xneg[,2] <- xneg[,2]+1
  xneg[,1] <- abs(xneg[,1])
  maxleft <- apply(xneg,1,prod)
  digitlefttip <- which(maxleft == max(maxleft))
  dLwhich <- as.integer(names(digitlefttip))
  dL <- x[dLwhich,]
  
  #left hypex
  c <- ed(dL,d3)
  a <- abs(d3[2]-dL[2])
  alpha <- asin(a/c)
  
  xrotleft <- Rotation(x,-alpha)
  xhypLcrop <- xrotleft[dLwhich:n,]
  #r <- round(n*0.04)
  #xrotleftc <- xhypLcrop[r:(nrow(xhypLcrop)-r),]
  wmin <- which(xhypLcrop[,2] == min(xhypLcrop[,2]))
  lHYPwhich <- as.integer(names(wmin))
  
  #right hypex
  c <- ed(dR,d3)
  a <- abs(d3[2]-dR[2])
  alpha <- asin(a/c)
  
  xrotright <- Rotation(x,alpha)
  xhypRcrop <- xrotright[1:dRwhich,]
  #xrotrightc <- xhypRcrop[r:(nrow(xhypRcrop)-r),]
  wmin <- which(xhypRcrop[,2] == min(xhypRcrop[,2]))
  rHYPwhich <- as.integer(names(wmin))
  
  #isolate digit3, rotate to vertical
  digit3 <- rbind(x[lHYPwhich:n,],x[1:rHYPwhich,])
  
  d3 <- x[1,]
  if(digit3[1,2] > digit3[nrow(digit3),2]) {
    whichsm <- which(digit3[,2] < digit3[1,2])
    digit3D <- digit3[1:(whichsm[1]),]
  }else{
    if(digit3[nrow(digit3),2] > digit3[1,2]){
      whichsm <- which(digit3[,2] < digit3[nrow(digit3),2])
      digit3D <- digit3[whichsm[length(whichsm)]:nrow(digit3),]
    }
  }
  
  digit3D <<- digit3D
  d3rotangle <- digitrotate(digit3D,1)
  d3rotangle <<- d3rotangle
  obslopeR <- Rotation(x,d3rotangle)
  obslopeR <<- obslopeR
  digit3D <- Rotation(digit3D,d3rotangle)
  
  midline <- mean(digit3D[,1])
  line <- rbind(c(midline,1),c(midline,-1))
  intDigit3 <- findintersection(obslopeR,line)
  intDigit3 <<- intDigit3
  LM3 <- intDigit3[1,]
  LM6 <- intDigit3[nrow(intDigit3),]
  
  lHYP <- obslopeR[lHYPwhich,]; rHYP <- obslopeR[rHYPwhich,]
  
  HEELwhich <- which(obslopeR[,2] == min(obslopeR[,2]))
  
  #Refine landmarks on digits II, III, and IV based on digital axes
  # Right digit
  digitRlateral <- obslopeR[dRwhich:HEELwhich,]
  dists <- apply(digitRlateral,1,function(x){ed(x,digitRlateral[1,])})
  sec1 <- ed(obslopeR[rHYPwhich,],obslopeR[dRwhich,])
  diffs <- sapply(dists,function(x){abs(sec1-x)})
  whichmin <- which(diffs == min(diffs))
  digitRlateralC <- digitRlateral[1:whichmin,]
  digitR <- rbind(obslopeR[rHYPwhich:(dRwhich-1),],digitRlateralC)
  IDAright <- digitrotate(digitR,dRwhich)
  
  digitRVert <- Rotation(digitR,IDAright)
  dRaxis <- mean(digitRVert[,1])
  line <- rbind(c(dRaxis,1),c(dRaxis,-1))
  lineRot <- Rotation(line,-IDAright)
  intDigitR <- findintersection(obslopeR,lineRot)
  intDigitR <<- intDigitR
  LM1 <- intDigitR[1,]
  
  # Left digit
  digitLlateral <- obslopeR[dLwhich:HEELwhich,]
  dists <- apply(digitLlateral,1,function(x){ed(x,digitLlateral[1,])})
  sec1 <- ed(obslopeR[lHYPwhich,],obslopeR[dLwhich,])
  diffs <- sapply(dists,function(x){abs(sec1-x)})
  whichmin <- which(diffs == min(diffs))
  digitLlateralC <- digitLlateral[1:whichmin,]
  digitL <- rbind(obslopeR[lHYPwhich:(dLwhich+1),],digitLlateralC)
  IDAleft <- digitrotate(digitL,dLwhich)
  
  digitLVert <- Rotation(digitL,IDAleft)
  dLaxis <- mean(digitLVert[,1])
  line <- rbind(c(dLaxis,1),c(dLaxis,-1))
  lineRot <- Rotation(line,-IDAleft)
  #digitLWatertight <-rbind(c(digitL[1,1]+1,digitL[1,2]-1),c(digitL[1,1]+1,digitL[1,2]),digitL) #make watertight to avoid self-intersection
  intDigitL <- findintersection(obslopeR,lineRot)
  intDigitL <<- intDigitL
  LM5 <- intDigitL[1,]
  
  landmarks <- rbind(LM3,rHYP,LM1,LM6,LM5,lHYP)
  landmarks <<- landmarks
  write.csv(landmarks,file=paste0(filename,"-landmarks",".csv"))
  return(landmarks)
}

digitrotate <- function(d,l){
  #returns angle that rotates a single digit into vertical position. Counts points always from right to left
  #d: digit
  #l: designates which landmark is representing the tip of digit
  n <- nrow(d)
  lm <- match(l,rownames(d))
  if(lm > 6){rightside <- d[1:(lm-2),]}else{rightside <- d[1:lm,]}
  if(n > (lm+6)){leftside <- d[(lm+2):n,]}else{leftside <- d[(lm+1):n,]}
  
  if(l < npointsObslope/2){lr <- "right"}else{lr <- "left"}
  if(l == 1){lr <- "middle"}
  
  flipifnec <- function(b,lr){
    if(b<0 && lr=="right"){
      b <- pi+b
    }else{
      if(b>0 && lr=="left"){
        b <- (-pi)+b
      }}
    return(b)
  }
  
  rightangle <- rotateVertical(rightside)
  leftangle <- rotateVertical(leftside)
  
  rightangle <- flipifnec(rightangle,lr)
  leftangle <- flipifnec(leftangle,lr)
  
  
  meanangle <- circ.mean(c(rightangle,leftangle))
  return(meanangle)
}

resampmeanshape <- function(x,y){
  #x: objective outline
  #y: the six landmarks
  
  #replace with landmarks
  l <- apply(y,1,function(g){
    dists <- apply(x,1,function(t){ed(t,g)})
    which(dists == min(dists))})
  for(i in 1:6){x[l[i],] <- y[i,]}
  
  #after Lallensack et al. 2016
  sections <- c(19,13,24,25,9,16)
  
  sectioned <- vector()
  np <- nrow(x)
  
  if(l[1] < np/2){
    for(i in 1:5){sectioned <- rbind(sectioned,equi(x[l[i]:l[i+1],],sections[i]))}
    sec <- rbind(x[l[6]:np,],x[1:l[1],])
    secequi <- equi(sec,sections[6])
    sectioned <- rbind(sectioned,secequi)
  }else{
    sectioned <- rbind(x[l[1]:np,],x[1:l[2],])
    sectioned <- equi(sectioned,sections[1])
    for(i in 2:5){sectioned <- rbind(sectioned,equi(x[l[i]:l[i+1],],sections[i]))}
    sec <- rbind(x[l[6]:l[1],])
    secequi <- equi(sec,sections[6])
    sectioned <- rbind(sectioned,secequi)
  }
  write.csv(sectioned,file=paste0(filename,"-outlineMean",".csv"))
  svg(paste0(filename,"-outlineMean",".svg"))
  plot(sectioned,asp=1,pch=19)
  dev.off()
  return(sectioned)
}

findintersection <- function(p,l){
  #p: polygon
  #l: intersecting line
  #returns a list of intersection points
  line <- SpatialLines(list(Lines(Line(l), ID="l")))
  polygon <- SpatialPolygons(list(Polygons(list(Polygon(coords = p)),1)))
  int <- gIntersection(line,polygon)
  intersections <- int@lines[[1]]@Lines[[1]]@coords
  return(intersections)
}

rotateVertical <- function(x){
  # returns angle (in rad) for rotation of a shape vertically based on circular medians of tangent angles.
  # x: set of coordinates of single shape
  l <- nrow(x)
  ang <- vector()
  
  for (i in 1:(l-1)) {
    
    pair <- rbind(x[i,],x[i+1,])
    my <- max(x[i,2],x[i+1,2])
    miy <- min(x[i,2],x[i+1,2])
    
    mywhich <- which(pair[,2] == max(pair[,2]))
    miywhich <- which(pair[,2] == min(pair[,2]))
    
    C <- pair[mywhich,]
    B <- pair[miywhich,]
    A <- c(diff(c(B[1],C[1])),C[2]-B[2])
    
    b <- C[2]-B[2]
    a <- ed(B,C)
    angle <- asin(b/a)
    angle <- ifelse(pair[mywhich,1] > pair[miywhich,1],angle <- pi-angle, angle <- angle)
    
    ang <- c(ang,angle)
  }
  anglecircle <<- ang*2
  angle <- circular(anglecircle)
  angle <- median(angle)
  angle <- angle/2
  angl <- angle-(pi/2)
  if(abs(angl) > (pi/2)){if(abs(angl)+pi > pi*2){angl <- angl-pi}else{angl <- angl+pi}}
  return(angl)
  
  #angleM <- circ.mean(angles)
  #return(angleM)
}

rotangleNew <- function(x){
  #returns rotation angle (in radians) for a single contour to have digits pointed up
  n <- nrow(x)
  Csize <<- coo_centsize(x)
  m <- Csize*0.1
  deg1 <- deg2rad(1)
  counts <- vector()
  
  for (i in 1:360) {
    deg <- deg2rad(i)
    xrotated <- Rotation(x,deg)
    CTP <- coo_centpos(xrotated)
    ymin <- CTP[2]-m
    ymax <- CTP[2]+m
    cropy <- xrotated[xrotated[,2] > ymin & xrotated[,2] < ymax,]
    rightmost <- max(cropy[,1])
    rightsel <- cropy[cropy[,1] > rightmost-m*2,]
    if(length(rightsel) == 2){rightsel <- matrix(c(rightsel[1],rightsel[2]),ncol=2)}
    rightseldif <- abs(diff(c(rightsel[,2],CTP[2])))
    whichrightpoint <- which(rightseldif == min(rightseldif))
    rightpoint <- rightsel[whichrightpoint,]
    leftmost <- min(cropy[,1])
    leftsel <- cropy[cropy[,1] < leftmost+m*2,]
    if(length(leftsel) == 2){leftsel <- matrix(c(leftsel[1],leftsel[2]),ncol=2)}
    leftseldif <- abs(diff(c(leftsel[,2],CTP[2])))
    whichleftpoint <- which(leftseldif == min(leftseldif))
    leftpoint <- leftsel[whichleftpoint,]
    posleft <- which(xrotated[,1] == leftpoint[1])
    posright <- which(xrotated[,1] == rightpoint[1])
    if(posright > posleft) {
      count <- posright-posleft} else {
        count <- (n-posleft)+posright}
    counts <- c(counts,count)
  }
  longest <<- which(counts == max(counts))
  inrad <- deg2rad(longest)
  inrad <- circ.mean(inrad)
  return(inrad)
}

#As "equi"", but for list of contours/polylines
samplepoints <- function(x,n){
  lapply(x, function(g){
    e <- equi(g,n)
    miny <- which(e[,2] == min(e[,2])); maxy <- which(e[,2] == max(e[,2]))
    minx <- which(e[,1] == min(e[,1])); maxx <- which(e[,1] == max(e[,1]))
    l <- c(n*0.05,n*0.09,-(n*0.05),-(n*0.09))
    
    #detect if points are sorted clockwise, and reverse if not
    reverse <- 0; keep <- 0
    reve <- function(k,l,o,w){if(w==0){if(l<0){op <- ">"} else {op <- "<"}}else{if(l<0){op <- "<"} else {op <- ">"}};
      eval(call(op,e[k,o],e[k+l,o]))}
    if(miny > n*0.1 & miny < n*0.9)
    {s <- sum(unlist(lapply(l,function(g){reve(miny,g,1,0)}))); reverse <- reverse+s; keep <- keep+(length(l)-s)}  #x axis, bottom
    if(maxy > n*0.1 & maxy < n*0.9)
    {s <- sum(unlist(lapply(l,function(g){reve(maxy,g,1,1)}))); reverse <- reverse+s; keep <- keep+(length(l)-s)} #x axis, top
    if(minx > n*0.1 & minx < n*0.9)
    {s <- sum(unlist(lapply(l,function(g){reve(minx,g,2,0)}))); reverse <- reverse+s; keep <- keep+(length(l)-s)} #y axis, left
    if(maxx > n*0.1 & maxx < n*0.9)
    {s <- sum(unlist(lapply(l,function(g){reve(maxx,g,2,1)}))); reverse <- reverse+s; keep <- keep+(length(l)-s)} #y axis, right
    if(reverse > keep) {e[,1] <- rev(e[,1]); e[,2] <- rev(e[,2])}
    return(e)
  })
}

closest <- function(x,min){
  #find closest points to line
  #x: stack of sampled contours
  #m: vector of two, with [1] position of minimum of outer, and [2] of inner outline
  n <- nrow(x[[1]])				#number of points per contour
  outer <- x[[length(x)]]		#outer contour
  inner <- x[[1]]				#inner contour
  between <- x[-(length(x))]; between <- between[-1]
  mininner <- min[2]
  minouter <- min[1]
  coinner <- inner[mininner,]
  coouter <- outer[minouter,]
  
  pointsonline <- sapply(between,function(q){
    dat <- as.data.frame(q)
    distmatrix <- apply(dat,1,function(y) { ed(y,coinner) + ed(y,coouter) } )
    
    mindistma <- which(distmatrix == min(distmatrix))
    point <- which(q[,1] == dat[mindistma,1])
    return(point)
  })
  pointsonlinea <- c(mininner,pointsonline,minouter)
  return(pointsonlinea)
}

#Set the starting point of single contour
#x: contour (as matrix)
#p: starting point
startingsingle <- function(x,p){
  cut <- x[1:(p-1),]
  cont <- x[-(1:(p-1)),]
  newcont <- rbind(cont,cut)
  return(newcont)
}

#Set same starting point for all outlines
#x: list of contours sampled with "samplepoints" function
#outer product (between inner and outer contour)
startingpoint <- function(x,o){
  n <- nrow(x[[1]])
  
  minpoint <- which(o == min(o), arr.ind = TRUE)		#gives vector with two values, with [1] row number of outer and [2] of inner contour
  close <- closest(x,minpoint)
  stack <- list()
  for(i in 1:length(x)) {
    cont <- x[[i]]
    mp <- unlist(close[i])
    cut <- cont[1:(mp-1),]
    cont <- cont[-(1:(mp-1)),]
    stack <- list.append(stack,rbind(cont,cut))
  }
  return(stack)
}

ContourAlignStack <- function(x,m,o){
  # as "ContourAlign", but on whole contour stack
  # x: Stack of contours (with same starting point)
  # m: mdist table
  # o: outerproduct matrix
  n <- nrow(x[[1]])
  closelist <- list()
  for (i in 2:nrow(m)) {   #gives list with set of points that are closest to a line spanning from the homologous points of the inner and outer contour
    close <- closest(x,m[i,])
    closelist <- list.append(closelist,close)
  }
  means <- round(sapply(closelist,mean))
  contlist <- list()
  for (t in 1:length(x)) {
    for (g in 1:length(closelist)) {
      if (g == 1) {
        cut <- x[[t]][1:closelist[[g]][t],]
        cont <- equi(cut,means[g])
      } else {
        cut2 <- x[[t]][closelist[[g-1]][t]:closelist[[g]][t],]
        ave <- means[g]-means[g-1]
        cutRe <- equi(cut2,ave)
        cont <- rbind(cont,cutRe)
      }
    }
    cut3 <- x[[t]][closelist[[length(closelist)]][t]:n,]
    ave <- n-means[length(means)]
    cutRe <- equi(cut3,ave)
    cont <- rbind(cont,cutRe)
    contlist <- list.append(contlist,cont)
  }
  return(contlist)
}

meshimport <- function(x,a=TRUE){
  p <- TRUE
  if(file_ext(x) == "ASC"){    #ASC file support
    ASC <- TRUE
    mesh <- read.csv(x,sep="")
    cont <- mesh[,1:3]
  }else{
    ASC <- FALSE
    mesh <- vcgImport(x,clean=T)					#import 3D data. Common formats, including .ply, are supported.
    cont <- t(mesh$vb[1:3,])						#subset data to get matrix with xyz values of vertices
  }
  if(a==TRUE){
    contH <- prcomp(cont)$x							#perform PCA to have z axis exactly vertical to the horizontal plane of the model
    #Detect if mould or cast, and revert if needed
    centerXa <- min(contH[,1]) + ((max(contH[,1])-min(contH[,1]))*0.25)	#select central forth of xy plane, to detect if negative or positive
    centerXb <- min(contH[,1]) + ((max(contH[,1])-min(contH[,1]))*0.75)
    centerYa <- min(contH[,2]) + ((max(contH[,2])-min(contH[,2]))*0.25)
    centerYb <- min(contH[,2]) + ((max(contH[,2])-min(contH[,2]))*0.75)
    contC <- contH[contH[,1] > centerXa,]; contC <- contC[contC[,2] > centerYa,]  #the central area
    contC <- contC[contC[,1] < centerXb,]; contC <- contC[contC[,2] < centerYb,]
    if(mean(contC[,3]) > 0){Zorientation <- FALSE} else {Zorientation <- TRUE}		#Check if the center quater of the model is lower than the rest
    if(p != Zorientation) {contH[,3] <- -contH[,3]; contH[,1] <- -contH[,1]; print("Z axis inverted")}	#and revert the sign of the z values if different from supplied p Parameter
    #Detect if model got mirror-inverted during PCA fit, and revert if needed
    testor <- cont[1:4,]	#four points of original mesh
    testaft <- contH[1:4,]	#four points after PCA-fit
    prdist <- round(procdist(as.matrix(testor),as.matrix(testaft)),4)	#compute Procrustes distance between both samples
    if(prdist != 0) {contH[,1] <- -contH[,1]; print("xy mirrored")}	#if mirrored, the Procrustes distance is expected to be unequal to zero; if so, mirror back
    if(ASC==FALSE){mesh$vb[1:3,] <- t(contH)						#Write fitted coordinates back to mesh file
    vcgPlyWrite(mesh,paste0(filename,"-mesh-aligned",".ply"),binary=T)}	#Export fitted mesh  
    cont <- contH
  }
  return(cont)
}


trackclean <- function(conts){
  maxLID <- max(conts$LID)						#Number of contour levels (i.e. height levels)
  conList <- list()
  length <- vector()
  for (i in 1:maxLID){
    contsL <- conts[conts$LID==i,]					#For each contour level, select respective data
    maxGID <- max(contsL$GID)						#Number of contours for each contour level
    z <- 1
    for (t in 0:maxGID){
      contsG <- contsL[contsL$GID==t,]				#For each contour within an level, select respective data
      if(nrow(contsG) > 0){
        contsG <- contsG[,5:6]							#select xy values only
        if(contsG[1,1]==contsG[nrow(contsG),1]) {		#if the first and last coordinate of a contour is identical, we have a closed contour
          if(z==1){length <- nrow(contsG)} else {			#If closed, write number of points
            length <- c(length,nrow(contsG))}
        }
        else {
          if(z==1){length <- 0} else {					#If open, set number of points to 0 to have it filtered in the next step
            length <- c(length,0)
          }
        }}
      else{
        length <- c(length,0)
      }
      z <- z+1
    }
    
    GIDselected <- (which.max(length))-1			#Select longest contour per height level
    consel <- contsL[contsL$GID==GIDselected,]		#Select data of longest contour of respective height level
    conList <- list.append(conList,consel[,5:6])	#Write to list. Only the longest contour was selected, with all open contours removed
  }
  conList <- conList[sapply(conList,nrow)>(max(sapply(conList,nrow))*0.5)]  #Remove all contours less than 50% of longest
  return(conList)
}

distOuter <- function(x,y) {apply(x,1,function(x){apply(y,1,function(z){ed(x,z)})})}
#Calculates euclidean distance for all combination of pairs of points in two matrices (x and y)

corresponding <- function(x,o){
  #Stack of contours <- x
  #Outerproduct matrix, distances between inner and outer outline <- o
  
  inner <- x[[1]]    #inner contour
  outer <- x[[length(x)]]    #outer contour
  n <- nrow(inner)    #number of points per contour
  min1 <- c(1,1)  #the already homologous starting point is the first bottleneck, min1
  
  #min2 (opposing side)
  interval2 <- 0; interval2a <- 0; interval2b <- 0
  min2.interval.min <- min1[1] + (n*0.4); min2.interval.max <- min1[1] + (n*0.6)
  
  if(min2.interval.max <= n){interval2 <- o[min2.interval.min:min2.interval.max,]; poss <- 1
  } else {
    if(min2.interval.min > n){interval2 <- o[(min2.interval.min-n):(min2.interval.max-n),]; poss <- 2
    } else {
      interval2a <- o[(min2.interval.min:n),]; interval2b <- o[1:(min2.interval.max-n),]; poss <- 3
    }}
  if(poss == 3){interval2 <- rbind(interval2a,interval2b)}
  
  min2 <- which(interval2 == min(interval2), arr.ind = TRUE)
  rminrow <- which(rownames(o) == rownames(min2))
  min2 <- c(rminrow[1],min2[2])
  mindist <- rbind(min1,min2)
  mindist <- ifelse(mindist>n,mindist-n,mindist) #workaround
  
  #min3 (min1:min2), left of min1 -> min2
  
  if(mindist[2,1] > mindist[1,1]){interval3 <- o[((mindist[1,1])+(n*0.1)):((mindist[2,1])-(n*0.1)),]
  } else {
    interval3a <- o[((mindist[1,1]):n),]; interval3b <- o[1:(mindist[2,1]),];
    interval3ab <- rbind(interval3a,interval3b)
    interval3 <- interval3ab[(n*0.1):(nrow(interval3ab)-(n*0.1)),]
  }
  min3 <- which(interval3 == min(interval3), arr.ind = TRUE)
  rminrow <- which(rownames(o) == rownames(min3))
  min3 <- c(rminrow[1],min3[2])
  mindist <- rbind(mindist,min3)
  
  #min4 (min2:min1), right of min1 -> min2
  if(mindist[2,1] < mindist[1,1]){interval4 <- o[(mindist[2,1]+(n*0.1)):(mindist[1,1]-(n*0.1)),]
  } else {
    interval4a <- o[((mindist[2,1]):n),]; interval4b <- o[1:(mindist[1,1]),];
    interval4ab <- rbind(interval4a,interval4b);
    interval4 <- interval4ab[(n*0.1):(nrow(interval4ab)-(n*0.1)),]
  }
  min4 <- which(interval4 == min(interval4), arr.ind = TRUE)
  rminrow <- which(rownames(o) == rownames(min4))
  min4 <- c(rminrow[1],min4[2])
  mindist <- rbind(mindist,min4)
  mindist <- ifelse(mindist>n,mindist-n,mindist) #workaround
  mindist <- mindist[c(1,c(3,2),4),] #resort matrix
  
  #min N, between min1 and min3
  bottleneck <- function(inner,outer,p){
    q <- p/2
    if(inner[1] < outer[1]){intervalN <- o[(inner[1]+(n*q)):(outer[1]-(n*q)),]
    } else {
      intervalNa <- o[(inner[1]:n),]; intervalNb <- o[(1:outer[1]),];
      intervalNab <- rbind(intervalNa,intervalNb);
      intervalN <- intervalNab[(n*q):(nrow(intervalNab)-(n*q)),]
    }
    minN <- which(intervalN == min(intervalN), arr.ind = TRUE)
    rminrow <- which(rownames(o) == rownames(minN))
    minN <- c(rminrow[1],minN[2])
    ifelse(minN > n, minN-n, minN); #workaround
  }
  
  #e.g. for bottleneckSub: inner = mindist[1,], outer = mindist[2,]
  bottleneckSub <- function(inner,outer,p){
    #p: minimum distance to existing bottlenecks
    if(inner[1] < outer[1]){
      if((outer[1] - inner[1]) > (n*p)){
        mindist <- bottleneck(inner,outer,p)}
    }else{
      if(((n-inner[1])+outer[1]) > (n*p)){
        mindist <- bottleneck(inner,outer,p);
      }
    }
  }
  
  mindistA <- mindist
  for(i in 1:nrow(mindist)){
    if(i == nrow(mindist)){
      mindistA <- rbind(mindistA,(bottleneckSub(mindist[i,],mindist[1,],0.1)))
    }else{
      mindistA <- rbind(mindistA,(bottleneckSub(mindist[i,],mindist[i+1,],0.1)))
    }
  }
  mindistA <- mindistA[order(mindistA[,1]),]
  
  mindistB <- mindistA
  for(i in 1:nrow(mindistA)){
    if(i == nrow(mindistA)){
      mindistB <- rbind(mindistB,(bottleneckSub(mindistA[i,],mindistA[1,],0.1)))
    }else{
      mindistB <- rbind(mindistB,(bottleneckSub(mindistA[i,],mindistA[i+1,],0.1)))
    }
  }
  mindistB <- mindistB[order(mindistB[,1]),]
  
  mindistC <- mindistB
  for(i in 1:nrow(mindistB)){
    if(i == nrow(mindistB)){
      mindistC <- rbind(mindistC,(bottleneckSub(mindistB[i,],mindistB[1,],0.1)))
    }else{
      mindistC <- rbind(mindistC,(bottleneckSub(mindistB[i,],mindistB[i+1,],0.1)))
    }
  }
  mindistC <- mindistC[order(mindistC[,1]),]
  
  mindistD <- mindistC
  
  if (n > 200) {
    for(i in 1:nrow(mindistC)){
      if(i == nrow(mindistC)){
        mindistD <- rbind(mindistD,(bottleneckSub(mindistC[i,],mindistC[1,],0.1)))
      }else{
        mindistD <- rbind(mindistD,(bottleneckSub(mindistC[i,],mindistC[i+1,],0.1)))
      }}
    mindistD <- mindistD[order(mindistD[,1]),]
  }
  
  #Check if any of the bottle necks has the same coordinate on the inner contour
  while (any(duplicated(mindistD[,2])))
  {
    duplicate <- which(duplicated(mindistD[,2]) == TRUE)
    mindistD[duplicate,2] <- mindistD[duplicate,2]+1
  }
  
  return(mindistD)
}

ContourAlign <- function(b,o,m){
  # Align two contours, so that points are corresponding and directly comparable
  # b: Inner contour
  # o: Outer contour
  # m: mindist table
  n <- nrow(b)
  q <- 0
  ioc <- vector()
  for (i in 1:(nrow(m))){
    q <- q+1;
    q1 <- q+1;
    if(q == nrow(m)){q1 <- 1}
    if((m[(q1),1]) > m[q,1]){
      interval.outer <- o[m[q,1]:m[q1,1],];
    } else {
      interval.outer1 <- o[((m[q,1]):n),]; interval.outer2 <- o[1:(m[(q1),1]),];
      interval.outer <- rbind(matrix(interval.outer1,ncol=2),matrix(interval.outer2,ncol=2));
    }
    if((m[(q1),2]) > m[q,2]){
      interval.inner <- b[(m[q,2]:m[q1,2]),];
    } else {
      interval.inner1 <- b[((m[q,2]):n),]; interval.inner2 <- b[1:(m[(q1),2]),];
      interval.inner <- rbind(matrix(interval.inner1,ncol=2),matrix(interval.inner2,ncol=2));
    }
    npoints.outer <- nrow(interval.outer); npoints.inner <- nrow(interval.inner);
    npoints <- mean(npoints.outer,npoints.inner);
    equi.outer <- equi(interval.outer,npoints); equi.inner <- equi(interval.inner,npoints);
    ioca <- cbind(equi.outer,equi.inner); ioc <- rbind(ioc,ioca)
  }
  return(ioc)
}

standardize <- function(x){
  csMean <- mean(x)
  csStd <- sd(x)
  sapply(x,function(y){(y-csMean)/csStd})
}

pdistsInner <- function(x){
  cs <- sapply(x,coo_area)
  diffs <- vector()
  for(i in 1:(length(cs)-1)){diffs <- c(diffs,1-(100/cs[i+1]*cs[i]/100))}
  return(diffs)
}

pdistsOuter <- function(x){
  cs <- sapply(x,coo_area)
  areaCont <<- cs
  diffs <- vector()
  for(i in 1:(length(cs)-1)){diffs <- c(diffs,diff(c(cs[i],cs[i+1])))}
  return(diffs)
}

removeCont <- function(x,sdInner,sdOuter){
  contlist <- x
  pdistInner <- pdistsInner(x)
  pdistInner <<- pdistInner
  pdistOuter <- pdistsOuter(x)
  pdistOuter <<- pdistOuter
  lc <- length(contlist)
  mid <- round(lc/2)
  pdistInner <- pdistInner[1:mid]
  pdistOuter <- pdistOuter[(mid-1):length(pdistOuter)]
  #remove inner
  reminner <- function(x,c){for (i in length(x):1){
    if(x[i] > sdInner){c <- c[-(i:1)]; break}
  }
    return(c)
  }
  #remove outer
  remouter <- function(x,c){for (i in 1:length(x)){
    if(x[i] > sdOuter){c <- c[-((i+mid):lc)]; break}
  }
    return(c)
  }
  contin <- reminner(pdistInner,contlist); contlist <- remouter(pdistOuter,contin)
  if(length(contlist) < 3){contout <- remouter(pdistOuter,contin); contlist <- reminner(pdistInner,contout)}
  if(length(contlist) < 1){contlist <- x}
  return(contlist)
}

filtcont <- function(x,ContsInner,ContsOuter){
  sdInner <- ContsInner*0.21
  sdOuter <- ContsOuter*0.01
  if(length(x) < 2){return(x); break}
  contlist <- removeCont(x,sdInner,sdOuter)
  
  removemore <- function(x,c){
    contlistBack <- x
    inner <- pdistInner[(round(length(pdistInner)/2)):1]
    outer <- pdistOuter[(round(length(pdistOuter)/2)):length(pdistOuter)]
    Inner <- (mean(inner)+sd(inner))*(c*sdInner)
    Outer <- (mean(outer)+sd(outer))*(c*sdOuter)
    contlist <- removeCont(contlist,Inner,Outer)
    if(length(contlist) < 3){contlist <- contlistBack; error <- "TRUE"}
    return(contlist)
  }
  
  error <- "FALSE"
  if(length(contlist) > 6 & error == "FALSE"){
    contlist <- removemore(contlist,5)
    if(length(contlist) > 6 & error == "FALSE"){
      contlist <- removemore(contlist,4)
      if(length(contlist) > 6 & error == "FALSE"){
        contlist <- removemore(contlist,3)
        if(length(contlist) > 6 & error == "FALSE"){
          contlist <- removemore(contlist,2)
          if(length(contlist) > 6 & error == "FALSE"){
            contlist <- removemore(contlist,1)
          }}}}}
  
  return(contlist)
}

mshape <- function(x,type){
  #x: set of contours with homologous points
  #type: can be "mean" or "median"
  for (i in 1:length(x)){
    if (exists("xaxis")) {xaxis <- cbind(xaxis,x[[i]][,1])} else {xaxis <- x[[i]][,1]}
    if (exists("yaxis")) {yaxis <- cbind(yaxis,x[[i]][,2])} else {yaxis <- x[[i]][,2]}
  }
  meanx <- apply(xaxis,1,type)
  meany <- apply(yaxis,1,type)
  meanshape <- cbind(meanx,meany)
  
  ef <- meanshape %>% efourier(nb.h=25) %>% efourier_i()
  
  return(ef)
}

plotf <- function(x,cleaned,mdist,medianshape,meanshape,slope){
  
  par(pty="s")			#set graphics parameter to make plot region square
  svg(paste0(filename,"-bottlenecks",".svg"))
  plot(x[[length(x)]],type="l",asp=1,col="white")		#asp: aspect ratio, for equal axes
  #points(meanshape,col="green",pch=19)
  lines(medianshape,col="blue",lwd=3)
  points(x[[1]][mdist[,2],],col="magenta",pch=19)
  points(x[[length(x)]][mdist[,1],],col="magenta",pch=19)
  sapply(x,lines)
  dev.off()
  
area <- rbind(cleaned[[length(cleaned)]],cleaned[[length(cleaned)-1]],cleaned[[length(cleaned)-2]]) #set plot area 
  
#   svg(paste0(filename,"-combined",".svg"))
#   plot(area,type="l",asp=1,col="white")		#asp: aspect ratio, for equal axes
#   sapply(cleaned,function(x){lines(x,col="gray48")})
#   lines(medianshape,col="blue",lwd=3)
#   lines(meanshape,col="green",lwd=3)
#   lines(slope,col="red",lwd=3)
#   dev.off()
  
  svg(paste0(filename,"-objective-outline",".svg"))
  plot(area,type="l",asp=1,col="white")
  sapply(cleaned,lines)
  lines(slope,col="red",lwd=4)
  dev.off()
  dev.off()
}

ifsinglecont <- function(x,type,multi){
  ef <- x[[length(x)]] %>% efourier(nb.h=25) %>% efourier_i()
  angle <- rotangleNew(ef)
  obslope <<- Rotation(ef,angle)
  cleaned <<- lapply(cleaned,function(x){Rotation(x,angle)})
  write.csv(ef,file=paste0(filename,"-objective-outline-SingleContourOnly",".csv"))
  par(pty="s")
  svg(paste0(filename,"-objective-outline-SingleContourOnly",".svg"))
  plot(x[[length(x)]],type="l",asp=1,col="white")		#asp: aspect ratio, for equal axes
  sapply(cleaned,function(x){lines(x,col="gray48")})
  lines(obslope,col="red",lwd=3)
  dev.off()
  
  if(type=="TRIDACTYL"){
    landmarks <- tridactylLandmarks(obslope)
    obslope <<- obslopeR; angle2 <- d3rotangle
    cleaned <- lapply(cleaned,function(x){Rotation(x,angle2)})
    
    par(pty="s")
    svg(paste0(filename,"-landmarks","-SingleContourOnly",".svg"))
    area <- rbind(cleaned[[length(cleaned)]],cleaned[[length(cleaned)-1]],cleaned[[length(cleaned)-2]]) #set plot area
    plot(area,type="l",asp=1,col="white")
    sapply(cleaned,lines)
    lines(obslope,col="red",lwd=4)
    points(landmarks,pch=4,lwd=3,col="blue")
    dev.off()
    outlineMean <<- resampmeanshape(obslope,landmarks)
  }
  
  if(multi > 1){
    multipleimpressions <- addmultiple(conts,filtered,cleaned,multi)
  }
  
  stop("Outline was produced, but only based on a single contour")
}

slope <- function(h,medianshape){
  #h stack of homologous contours
  
  if(length(h) > 4){
    sections <- which(rownames(h[[1]]) == "1")			#sections between bottlenecks
    sections <- c(sections,nrow(h[[1]]))
    Slope <- vector()
    for (i in 1:(length(sections)-1)) {
      
      sec <- lapply(h,function(a) {a[sections[i]:(sections[(i+1)]-1),]})
      ioc <- cbind(sec[[1]],sec[[length(sec)]])
      contsbetw <- sec[2:(length(sec)-1)]
      
      #Calculate which points are closest to vertical lines
      dista <- apply(ioc,1,function(q){			#for each vertical row
        lapply(contsbetw,function(w){				#for each contour
          apply(w,1,function(e){					#for each point	
            ed1 <- ed(e,q[1:2]); ed2 <- ed(e,q[3:4])
            ed1 + ed2
          })})
      })
      
      CON <- lapply(dista,function(x){lapply(x,function(x){which(x == min(x))})})
      
      #returns sco variable containing minimum distances for each point on each contour
      for (o in nrow(ioc)) {
        n <- 1:nrow(ioc) #point, e.g. 1:10
        m <- 1:length(contsbetw) #Contour, e.g. C2:C12
        sco <- sapply(seq_along(n),function(x){sapply(seq_along(m),function(y){
          pos <- unlist(CON[[x]][y]);
          curc <- sec[[y+1]][pos,];
          intnex <- sec[[y+2]];
          intprev <- sec[[y]];
          min(apply(intprev,1,function(z){ed(z,curc)})) + min(apply(intnex,1,function(z){ed(z,curc)}));
        })})
      }
      
      mins <- function(r) {
        n <- 1:length(r)
        lapply(seq_along(n),function(v){
          con <- unlist(CON[[v]][r[v]]);
          sec[[(r[v])+1]][con,]
        })
      }
      
      lse <- length(sec)
      N <- ceiling((lse/2)-1)
      
      mind1 <- apply(sco,2,function(x){which(x == min(x))})
      mindlist <- list(); mindlist <- list.append(mindlist,unlist(mind1))
      
      if(lse > 3) {
        for (p in 1:N) {
          mind <- apply(sco,2,function(x){
            n <- length(x); sorted <- -sort(-x,partial=n-p)[n-p]; which(x == sorted)})
          mindlist <- list.append(mindlist,mind)
        }}
      
      coords <- lapply(mindlist,function(x) {t(sapply(mins(x),as.matrix))})
      
      distmat <- sapply(mindlist, function(x){
        dist <- vector()
        for (s in 1:length(x)) {
          dist <- c(dist,sco[x[s],s])
        }
        return(dist)
      })
      
      scores <- t(round(apply(distmat,1,function(x) {
        scor <- vector()
        for (d in 2:length(x)) {
          scor <- c(scor,20-((x[d]/x[1])*10))
        }
        return(scor)
      })))
      
      scores[scores<0] <- 0
      #scores: Matrix with two colums containing scores for the second and third steepest slope, respectively;
      #the steepest slope is set at 10.
      
      for (f in 1:nrow(coords[[1]])) {
        xvalues <- vector()
        yvalues <- vector()
        xvalues <- c(xvalues,rep(coords[[1]][f,1],10))
        yvalues <- c(yvalues,rep(coords[[1]][f,2],10))
        for (a in 1:(length(coords)-1)) {xvalues <- c(xvalues,rep(coords[[a+1]][f,1],scores[f,a]))}
        for (a in 1:(length(coords)-1)) {yvalues <- c(yvalues,rep(coords[[a+1]][f,2],scores[f,a]))}
        Slope <- rbind(Slope,cbind(mean(xvalues),mean(yvalues)))
      }
    }
    ef <- Slope %>% efourier(nb.h=25, smooth.it=10) %>% efourier_i()
  }else{
    Slope <- medianshape; ef <- medianshape
  }
  
  #   svg(paste0(filename,"-objective-outline-rawdata",".svg"))
  #   write.csv(Slope,file=paste0(filename,"-obslope",".csv"))
  #   par(pty="s")
  #   svg(paste0(filename,"-objective-outline-rawdata",".svg"))
  #   plot(h[[length(h)]],col="white",asp=1)
  #   sapply(h,function(y){lines(y)})
  #   points(Slope,col="green")
  #   lines(ef,col="red",lwd=3)
  #   dev.off()
  
  return(ef)
}

multiple <- function(conts,y){
  #Remove contours from previous selection
  #conts: Full set of contour lines
  #y: Set of contours selected for first round 
  
  firstrowy <- round(as.numeric(t(sapply(y,function(x){x[1,]}))),4)
  firstrowy <- matrix(firstrowy,ncol=2)
  
  maxLID <- max(conts$LID)
  for(i in 1:maxLID){
    contsL <- conts[conts$LID==i,]					#For each contour level, select respective data
    maxGID <- max(contsL$GID)						#Number of contours for each contour level
    
    for (t in 0:maxGID){
      contsG <- contsL[contsL$GID==t,]				#For each contour within an level, select respective data
      contsG <- round(contsG[,5:6],4)					#select xy values only
      same <- apply(firstrowy,1,function(x){x[1]==contsG[1,1]})
      if(any(same==TRUE)){conts <- conts[!(conts$LID==i & conts$GID==t),]}
    }}
  return(conts)
}

multipleclean <- function(multipled,previous){
  cleanedmulti <- trackclean(multipled)
  v <- vector()
  
  for(i in 1:length(cleanedmulti)){   #remove contours inside of the previous stack
    k <- sapply(previous,function(previousN){
      try({
        inpoly1 <- pnt.in.poly(matrix(cleanedmulti[[i]][1,],ncol=2),previousN)
      })
      if(exists("inpoly1") == FALSE){inpoly1 <- pnt.in.poly(matrix(cleanedmulti[[i]][(nrow(cleanedmulti[[i]])/2),],ncol=2),previousN)}
      if(inpoly1[,3] == 1){i}});
    v <- unlist(c(v,k))
  }
  cleanedmulti <- cleanedmulti[-v]
  
  for(i in 1:(length(cleanedmulti)-1)){   #remove contours outside of the stack
    try({
      inpoly <- pnt.in.poly(matrix(cleanedmulti[[i]][1,],ncol=2),cleanedmulti[[i+1]])
    })
    if(exists("inpoly") == FALSE){inpoly <- pnt.in.poly(matrix(cleanedmulti[[i]][(nrow(cleanedmulti[[i]])/2),],ncol=2),cleanedmulti[[i+1]])}
    if(inpoly[,3] == 0){cleanedmulti[(i+1):length(cleanedmulti)] <- NULL; break}
  }
  return(cleanedmulti)
}

addmultiple <- function(conts,filtered,prevsel,multi,ContsInner,ContsOuter){
  #n: number of impressions
  if(multi > 1){
    y <- prevsel
    multipleimpressions <- list(filtered)
    multipleimpressions_cleaned <- list(prevsel)
    previous <- list()
    previous <- list.append(previous,filtered[[length(filtered)]])
    obslope_stack <- list(obslope)
    
    for(i in 2:multi){
      multipled <- multiple(conts,y)
      multiplecleaned <- multipleclean(multipled,previous)
      y <- list.append(y,as.data.frame(matrix(unlist(multiplecleaned),ncol=2)))
      multipleimpressions_cleaned <- list.append(multipleimpressions_cleaned,multiplecleaned)
      multiplefiltered <- filtcont(multiplecleaned,ContsInner,ContsOuter)
      multipleimpressions <- list.append(multipleimpressions,multiplefiltered)
      previous <- list.append(previous,multiplefiltered[[length(multiplefiltered)]])
    }
    
    multipleimpressions <<- multipleimpressions
    
    for(i in 2:length(multipleimpressions)){
      stack <- multipleimpressions[[i]]
      ncont <- length(stack)
      sampled <- samplepoints(stack,n=500)
      if(ncont == 1){
        obslopeB <- sampled[[length(sampled)]] %>% efourier(nb.h=25) %>% efourier_i()
      }else{
        outerproduct <- distOuter(sampled[[1]],sampled[[length(sampled)]])
        startingM <- startingpoint(sampled,outerproduct)
        outerproduct <- distOuter(startingM[[1]],startingM[[length(startingM)]])
        mdist <<- corresponding(startingM,outerproduct)
        if(ncont == 2){
          homologous <- ContourAlign(startingM[[1]],startingM[[2]],mdist)
          homologous <- list(homologous[,1:2],homologous[,3:4])
        }else{
          homologous <- ContourAlignStack(startingM,mdist,outerproduct)}
        medianshape <- mshape(homologous,median)
        meanshape <- mshape(homologous,mean)
        obslopeB <- slope(homologous,medianshape)
      }
      obslopeB <- Rotation(obslopeB,angle)
      obslope_stack <- list.append(obslope_stack,obslopeB)
    } 
    
    obslope_stack <<- obslope_stack
    angle <<- angle
    multipleimpressions <- sapply(multipleimpressions,function(h){lapply(h,function(x){as.data.frame(matrix(Rotation(x,angle),ncol=2))})})
    multipleimpressions_cleaned <- sapply(multipleimpressions_cleaned,function(h){lapply(h,function(x){as.data.frame(matrix(Rotation(x,angle),ncol=2))})})
    multipleimpressions_cleaned <<- multipleimpressions_cleaned
  } 
  
  par(pty="s")			#set graphics parameter to make plot region square
  area <- vector()
  for(i in 1:length(multipleimpressions_cleaned)){area <- rbind(area,multipleimpressions_cleaned[[i]][[length(multipleimpressions_cleaned[[i]])]])} #set plot area
  svg(paste0(filename,"-multiple-outlines",".svg"))
  plot(area,type="l",asp=1,col="white")
  sapply(multipleimpressions_cleaned,function(x){sapply(x,lines)})
  sapply(obslope_stack,function(x){lines(x,col="red",lwd=4)})
  dev.off()
}

if (length(args)==0) {
  stop("Missing file name", call.=FALSE)
}
if (length(args)==1) {
  args[2] <- "GENERIC"
  args[3] <- "1"
}
if (length(args)==2) {
  args[[3]] <- "1"
}

oboutline(args[1],ContsInner,ContsOuter,args[2],as.numeric(args[3]))
