# Supplementary material for: Automatic generation of objective footprint outlines
Source: PeerJ. 2019 Jun 27;7:e7203. doi: 10.7717/peerj.7203 (PMC6599673; doi:10.7717/peerj.7203)
Supplement: File S2 [file peerj-07-7203-s002.zip]

Archive with 15 entries (15 files):
- I1-track-31.ply
- I1-track-35.ply
- T3-23-right.ply
- T3-26-left.ply
- T3-29-right.ply
- T3-34-left.ply
- T3-35-right.ply
- T3-36-left.ply
- T3-37-right.ply
- T3-39-right.ply
- T3-40-left.ply
- T3-43-right.ply
- T3-44-left.ply
- T3-46-left.ply
- T3-47-right.ply
